# Supplementary material for: A comparison of control samples for ChIP-seq of histone modifications
Source: Front Genet. 2014 Sep 25;5:329. doi: 10.3389/fgene.2014.00329 (PMC4174756; doi:10.3389/fgene.2014.00329)
Supplement: Supplementary file 2 [file DataSheet2.ZIP]

Archive with 7 entries (6 files):
- analysis R code/
- analysis R code/importChipFunctions.R
- analysis R code/input.R
- analysis R code/inputFunctions.R
- analysis R code/loadChip.R
- analysis R code/loadExpression.R
- analysis R code/README.txt
